# Supplementary material for: Butanol tolerance regulated by a two-component response regulator Slr1037 in photosynthetic Synechocystis sp. PCC 6803
Source: Biotechnol Biofuels. 2014 Jun 11;7:89. doi: 10.1186/1754-6834-7-89 (PMC4057619; doi:10.1186/1754-6834-7-89)
Supplement: Additional file 1: Table S1 — Primers used in this study. [file 1754-6834-7-89-S1.xls]

## Sheet: Suppl Table-1
Suppl. Table 1: Primers used in this study .
For mutant construction and validation
Primer ID	Primer Sequences (5'-3')
Cm-F2	AGCTGATAGAAACAGAAGCCACTGG
Cm-R2	TTACGCCCCGCCCTGCCACTCATCG
sll1708-F1	TTGCTCCGCTTTGGTCGGCA
sll1708-R1	CCAGTGGCTTCTGTTTCTATCAGCTTCCAGTTTAGGCAAAGTTGAGATA
sll1708-F3	CGATGAGTGGCAGGGCGGGGCGTAATTGCAGAAGGGGCTATAATCCAAG
sll1708-R3	CGGCGCTTCCGGAGCTTCTAA
slr1037-F1	TGCGAAGAATTTGTGGCCGGA
slr1037-R1	CCAGTGGCTTCTGTTTCTATCAGCTTGGTAAGGTTGTAATAAATTGAGC
slr1037-F3	CGATGAGTGGCAGGGCGGGGCGTAATAGTCCATTTTAGAAAGATTCAGA
slr1037-R3	TGCGACGGCGAAAAGGGAAC
sll0690-F1	TTTGGGTTCCTTCGCAGCG
sll0690-R1	CCAGTGGCTTCTGTTTCTATCAGCT CGTTCCGTTAGGATGACGAATC
sll0690-F3	CGATGAGTGGCAGGGCGGGGCGTAA AACGGATGCCTGGTCTGTCCG
sll0690-R3	TGGGTCTCTCGTAATTCCGCCCT
For RT-PCR analyses
Primer ID	Primer Sequences (5'-3')
slr0179F	GATTTTCGCCGAGCCTATGA
slr0179R	CGGCCAATTAAAGCGTTAACA
slr0476F	CAAAACCACTGCCGCTAACC
slr0476R	TCACCAAGGCGGACTCATC
slr0879F	CTGGAACATCCTGACGATCTCTATT
slr0879R	GGCCGTTTCCCCATCAA
ssr1853F	GATGTAACGGCCCAGGAAAGA
ssr1853R	CTCTGCATCATCAAAGGAACTACAG
sll0830F	CATTACGGAGCAAGCCTATCAA
sll0830R	GTTCAGCCCCGGCTAATTC
sll0108F	GTGGTTGGGCTGCTTTGG
sll0108R	TCGGCCATCAACAAATTTACC
sll0167F	AGAAAGTGTCCAAAGCCAAACC
sll0167R	TCTTCACTGGGATCGGTGAGT
slr0420F	CGTCAACATGATCAGCCGTAA
slr0420R	GGGCGACGCACTTGAAAA
sll1819F	ACCCACAGTCCACGCTTTG
sll1819R	GCCCCCATCCCTGTCTTTAT
slr0628F	CGCCGTAACCGCTGTCA
slr0628R	GCGGCAAAGGCCAAAGT
sll0368F	TACCCATCCATCCTGATTTTGTT
sll0368R	ATCGGGATCCTGTAAATATACTTTCAC
slr1260F	GGCTTTGCTGTGCCTGTTTAA
slr1260R	CCCGGCTGTTCCGTAGTCT
slr1403F	GATTCCCTTTCCAATGCTTCAA
slr1403R	TTGTCTTTAGCAACGACGCTTATC
