# Supplementary material for: Butanol tolerance regulated by a two-component response regulator Slr1037 in photosynthetic Synechocystis sp. PCC 6803
Source: Biotechnol Biofuels. 2014 Jun 11;7:89. doi: 10.1186/1754-6834-7-89 (PMC4057619; doi:10.1186/1754-6834-7-89)
Supplement: Additional file 3: Table S2 — Hypothetical proteins differentially regulated in the ∆slr1037 mutant. [file 1754-6834-7-89-S3.xls]

## Sheet: Suppl Table-2
Suppl. Table 2: Hypothetical proteins down-regulated in the ∆slr1037 mutant upon buthanol exposure.
Protein ID	Mutant_r1 vs. Wild type_r1			Mutant_r2 vs. Wild type_r1			Mutant_r1 vs. Wild type_r2			Mutant_r2 vs. Wild type_r2		Description
	Ratio (fold)	Sequence coverage (%)		Ratio (fold)	Sequence coverage (%)		Ratio (fold)	Sequence coverage (%)		Ratio (fold)	Sequence coverage (%)
Sll0148							-1.638	10				Hypothetical protein
Sll0167	-4.317	10.4		-4.173	10.4		-1.704	10.4		-1.765	10.4	Hypothetical protein
Sll0180							-1.775	21.4				Hypothetical protein
Sll0209							-1.606	18.2				Hypothetical protein
Sll0518							1.633	28.3		-1.795	28.3	Hypothetical protein
Sll0630	-1.735	48.3					-1.619	48.3				Hypothetical protein
Sll0756				-1.746	10.4							Hypothetical protein
Sll0854				-1.517	20.5							Hypothetical protein
Sll0860	-1.721	33.5										Hypothetical protein
Sll0872							-2.579	14				Hypothetical protein
Sll1071				-1.589	7.3					-2.042	7.3	Hypothetical protein
Sll1218	-1.764	42.2		-1.824	42.2							Hypothetical protein
Sll1289	-2.746	26.8		-4.171	26.8					-1.662	26.8	Hypothetical protein
Sll1381							-2.655	21.2		-1.645	21.2	Hypothetical protein
Sll1396										-1.645	14.3	Hypothetical protein
Sll1456										-1.813	23.6	Hypothetical protein
Sll1537	-1.626	35.3										Hypothetical protein
Sll1730	-1.775	13.2										Hypothetical protein
Sll1737										-1.608	10	Hypothetical protein
Sll1774				-2.04	29.6							Hypothetical protein
Sll1911				-1.689	50.8							Hypothetical protein
Sll1940	-1.867	13.7					-1.558	13.7				Hypothetical protein
Sll1945							-1.59	31.2		-1.566	31.2	Hypothetical protein
Slr0001				-1.561	44.4							Hypothetical protein
Slr0049				-1.727	24.4					-1.631	24.4	Hypothetical protein
Slr0168							-2.737	16.8		-2.453	16.8	Hypothetical protein
Slr0226	-1.858	3.3										Hypothetical protein
Slr0326				-1.508	39.5							Hypothetical protein
Slr0380							-1.512	9.8				Hypothetical protein
Slr0420	-2.411	23.3		-2.08	23.3		-1.578	23.3				Hypothetical protein
Slr0439							-1.984	4.3				Hypothetical protein
Slr0526							-2.075	18.5				Hypothetical protein
Slr0541							-2.477	13.6		-1.824	13.6	Hypothetical protein
Slr0586							-1.74	9.3				Hypothetical protein
Slr0695	-2.358	30.1										Hypothetical protein
Slr0782	-1.545	20.3					-1.508	20.3				Hypothetical protein
Slr1101				-3.047	20.1							Hypothetical protein
Slr1102										-1.671	7	Hypothetical protein
Slr1150				-1.694	18.8							Hypothetical protein
Slr1173							-1.613	10.8				Hypothetical protein
Slr1177				-1.72	10.3							Hypothetical protein
Slr1196	-2.124	18.2										Hypothetical protein
Slr1259				-2.028	41.8					-2.232	41.8	Hypothetical protein
Slr1260	-2.399	22.6		-2.402	22.6					-1.823	22.6	Hypothetical protein
Slr1261	-1.758	34.1		-1.934	34.1					-1.819	34.1	Hypothetical protein
Slr1275							-1.807	13.7		-2.477	13.7	Hypothetical protein
Slr1276	-1.549	13.1		-1.735	13.1					-2.138	13.1	Hypothetical protein
Slr1403	-2.166	4.9		-2.829	4.9		-2.352	4.9		-2.257	4.9	Hypothetical protein
Slr1421				-1.788	19.5					-1.503	19.5	Hypothetical protein
Slr1552	-2.028	5.2										Hypothetical protein
Slr1611							-2.341	19.3				Hypothetical protein
Slr1649										-1.832	38.3	Hypothetical protein
Slr1661							-1.747	4.3				Hypothetical protein
Slr1677							-2.113	8.4				Hypothetical protein
Slr1800							-1.608	20.8				Hypothetical protein
Slr1826				-2.266	9							Hypothetical protein
Slr1951							-1.649	17.2				Hypothetical protein
Slr1968							-1.905	5.2				Hypothetical protein
Slr1972							-1.705	18				Hypothetical protein
Slr2000	-1.643	22										Hypothetical protein
Slr2004	-1.533	12.3										Hypothetical protein
Slr2018	-2.118	5										Hypothetical protein
Slr2048	-1.634	13.4										Hypothetical protein
Ssl2717				-2.377	25.6							Hypothetical protein
Ssl3364										-1.762	58.1	Hypothetical protein
Ssr1765				-1.977	31							Hypothetical protein
Ssr2554				-1.535	44.3							Hypothetical protein
Ssr3402				-1.915	32.3							Hypothetical protein
